# Supplementary material for: Genome-Wide Identification and Analysis of the NPR1-Like Gene Family in Bread Wheat and Its Relatives
Source: Int J Mol Sci. 2019 Nov 27;20(23):5974. doi: 10.3390/ijms20235974 (PMC6928982; doi:10.3390/ijms20235974)
Supplement: Supplementary file 1 [file ijms-20-05974-s001.zip]

Archive with 6 entries (5 files):
- ijms-606369 supplementary/
- ijms-606369 supplementary/Figures.docx
- ijms-606369 supplementary/Table S1.xlsx
- ijms-606369 supplementary/Table S2.xlsx
- ijms-606369 supplementary/Table S3.xlsx
- ijms-606369 supplementary/Table S4.xlsx
