# Supplementary material for: Genome-Wide Identification and Analysis of the NPR1-Like Gene Family in Bread Wheat and Its Relatives
Source: Int J Mol Sci. 2019 Nov 27;20(23):5974. doi: 10.3390/ijms20235974 (PMC6928982; doi:10.3390/ijms20235974)
Supplement: Supplementary file 1 [file ijms-20-05974-s001.zip › ijms-606369 supplementary/Table S1.xlsx]

## Sheet: Table S1
Table S1. Information about the NPR1-like genes in various plants
Class	Species	Gene name	Accession number/Locus name	DOI
Monocots	Oryza sativa	OsNPR1/NH1	DQ450948/LOC_Os01g09800	https://doi.org/10.1111/j.1467-7652.2007.00243.x
		OsNPR2/NH2	DQ450949/LOC_Os01g56200
		OsNPR3/NH3	DQ450952/LOC_Os03g46440
		OsNPR5/NH5	DQ450956/LOC_Os01g72020
	Hordeum vulgare	HvNPR1	AM050559	https://doi.org/10.1104/pp.114.249276
	Brachypodium distachyon	BdNPR1	XP_003564857	https://doi.org/10.1186/1471-2229-11-100
	Zea mays	ZmNPR1	NP_001354806	https://doi.org/10.1371/journal.pgen.1000740
	Triticum dicoccoides	wNPR1	JX424315	https://doi.org/10.1186/1471-2164-14-166
	Musa acuminata	MNPR1A	DQ925843	https://doi.org/10.1016/j.plaphy.2008.06.007
		MNPR1B	EF137717
	Gladiolus hybridus	GhNPR1	KJ769203	https://doi.org/10.1007/s00299-015-1765-1
	Lilium	LhSorNPR1	KY073343	https://doi.org/10.1007/s12298-017-0466-3
Dicots	Arabidopsis thaliana	AtNPR1	At1g64280	https://doi.org/10.1111/j.1365-313X.2006.02903.x
		AtNPR2	At4g26120
		AtNPR3	At5g45110
		AtNPR4	At4g19660
		AtNPR5/BOP2	At2g41370
		AtNPR6/BOP1	At3g57130
	Brassica juncea	BjNPR1	ABC94642	https://doi.org/10.3389/fpls.2017.01693
	Morus multicaulis	MuNPR1	JX204735	https://doi.org/10.1111/ppl.12889
		MuNPR4	JX432965
	Nicotiana tabacum	NtNPR1	AAM62410	https://doi.org/10.1046/j.1365-313X.2002.01297.x
	Gossypium hirsutum	GhNPR1	EF988657	https://doi.org/10.1042/BSR20070028
	Glycine max	GmNPR1-1	FJ418595	https://doi.org/10.1186/1471-2229-9-105
		GmNPR1-2	FJ418597
	Malus domestica	MpNPR1	ACC77697.1	https://doi.org/10.1094/MPMI-20-12-1568
	Vitis vinifera	VvNPR1.1	XP_002281475/GSVIVP00016536001	https://doi.org/10.1186/1471-2229-9-54
		VvNPR1.2	XP_003633057/GSVIVP00031933001
	Solanum lycopersicum	LeNPR1	KX198701	https://doi.org/10.1186/s12870-018-1627-4
	Theobroma cacao	TcNPR1	HM117159	https://doi.org/10.1186/1471-2229-10-248
		TcNPR3	JX983187/Tc06t011480	https://doi.org/10.1186/1471-2229-13-204
	Carica papaya	CpNPR1	AAS55117	https://doi.org/10.1007/s13258-011-0218-7
	Ipomoea batatas	IbNPR1	EF190039	https://doi.org/10.1016/S1875-2780(08)60118-2
	Populus deltoids	PtNPR1.1	JQ231218	https://doi.org/10.1111/jph.12002
	Pyrus pyrifolia	PpNPR1-1	ABK62792	https://doi.org/10.1111/j.1439-0434.2008.01460.x
	Persea americana	PaNPR1	KR056089	https://doi.org/10.3389/fpls.2015.00300
		PaNPR2	KR056090
		PaNPR3	KR056091
		PaNPR4	KR056092
		PaNPR5	KR056093
