# Supplementary material for: Genome-Wide Identification and Analysis of the NPR1-Like Gene Family in Bread Wheat and Its Relatives
Source: Int J Mol Sci. 2019 Nov 27;20(23):5974. doi: 10.3390/ijms20235974 (PMC6928982; doi:10.3390/ijms20235974)
Supplement: Supplementary file 1 [file ijms-20-05974-s001.zip › ijms-606369 supplementary/Table S2.xlsx]

## Sheet: Table S2
Table S2. Orthologous gene pairs and chromosomal location of NPR1-like genes in bread wheat and its relatives
A.tauschiit-bread wheat D genome
Name	Gene ID	Chromosome location	Name	Gene ID	Chromosome location
AetNPR1	AET3Gv20232400	3D:64296876-64300961(+)	TaNPR1-D	TraesCS3D02G107500	3D:61072307-61076336(+)
AetNPR2	AET7Gv20038900	7D:7720290-7726555(+)	TaNPR2-D	TraesCS7D02G019000	7D:8353564-8356531(+)
AetNPR3	AET3Gv20713100	3D:425287443-425291551(+)	TaNPR3-D	TraesCS3D02G302900	3D:417737897-417741772(+)
AetNPR4	AET4Gv20029500	4D:6713853-6718113(-)	TaNPR4-D	TraesCS4D02G017500	4D:7769189-7773368(-)
AetNPR5	AET3Gv21117800	3D:592078399-592081502(-)	TaNPR5-D	TraesCS3D02G484100	3D:581113138-581116563(-)
AetNPR6	AET5Gv20354800	5D:229230789-229233557(+)	TaNPR6-D	TraesCS5D02G139600	5D:222737713-222740742(+)
T.dicoccoides-bread wheat A B genome
Name	Gene ID	Chromosome location	Name	Gene ID	Chromosome location
TdNPR1-A	TRIDC3AG012960	3A:64964238-64967906(+)	TaNPR1-A	TraesCS3A02G105400	3A:69290641-69294697(+)
TdNPR1-B	TRIDC3BG017420	3B:105475063-105478776(+)	TaNPR1-B	TraesCS3B02G123800	3B:96812311-96816428(+)
TdNPR2-A-2	TRIDC7AG002040	7A:6071183-6076497(-)	TaNPR2-A	TraesCS4A02G470500	4A:731397493-731400686(-)
TdNPR3-B	TRIDC3BG050750	3B:556623106-556626770(+)	TaNPR3-B	TraesCS3B02G337700	3B:544108681-544112656(+)
TdNPR3-A	TRIDC3AG044830	3A:548025257-548029459(+)	TaNPR3-A	TraesCS3A02G298800	3A:532934212-532938152(-)
TdNPR4-B	TRIDC4BG003310	4B:13063896-13067432(+)	TaNPR4-B	TraesCS4B02G018900	4B:13944552-13947600(+)
TdNPR4-A	TRIDC4AG045270	4A:588643107-588646338(+)	TaNPR4-A	TraesCS4A02G294400	4A:595817163-595821455(+)
TdNPR5-A	TRIDC3AG068800	3A:714043376-714046300(+)	TaNPR5-A	TraesCS3A02G489000	3A:716756231-716759651(+)
TdNPR5-B	TRIDC3BG078000	3B:789380796-789383751(+)	TaNPR5-B	TraesCS3B02G537400	3B:777578202-777581471(+)
TdNPR6-B	TRIDC5BG023740	5B:257840960-257843317(-)	TaNPR6-B	TraesCS5B02G133700	5B:250233025-250236102(-)
TdNPR6-A	TRIDC5AG022110	5A:290229998-290232860(+)	TaNPR6-A	TraesCS5A02G134700	5A:304537866-304540822(-)
T.urartu-T.dicoccoides A genome
Name	Gene ID	Chromosome location	Name	Gene ID	Chromosome location
TuNPR1	TuG1812G0300001179.01	3A:64494723-64498668(+)	TdNPR1-A	TRIDC3AG012960	3A:64964238-64967906(+)
TuNPR3	TuG1812G0300003503.01	3A:544372634-544376515(+)	TdNPR3-A	TRIDC3AG044830	3A:548025257-548029459(+)
TuNPR4	TuG1812G0400000243.01	4A:12320155-12324208(-)	TdNPR4-A	TRIDC4AG045270	4A:588643107-588646338(+)
TuNPR5-1	TuG1812G0300005248.01	3A:705429640-705432414(+)	TdNPR5-A	TRIDC3AG068800	3A:714043376-714046300(+)
