# Supplementary material for: Genome-Wide Identification and Analysis of the NPR1-Like Gene Family in Bread Wheat and Its Relatives
Source: Int J Mol Sci. 2019 Nov 27;20(23):5974. doi: 10.3390/ijms20235974 (PMC6928982; doi:10.3390/ijms20235974)
Supplement: Supplementary file 1 [file ijms-20-05974-s001.zip › ijms-606369 supplementary/Table S3.xlsx]

## Sheet: Table S3
Table S3. The data of genome sequences used in this study
Species	Version	Download link	DOI
Triticum aestivum	RefSeq v1.1	http://plants.ensembl.org/Triticum_aestivum/Info/Index	https://doi.org/10.1126/science.aar7191
Triticum urartu	Tu	http://www.mbkbase.org/Tu/	https://doi.org/10.1038/s41586-018-0108-0
Triticum dicoccoides	WEWSeq_v.1.0	http://plants.ensembl.org/Triticum_dicoccoides/Info/Index	https://doi.org/10.1126/science.aan0032
Aegilops tauschii	Aet_v4.0	http://plants.ensembl.org/Aegilops_tauschii/Info/Index	https://doi.org/10.1038/nature24486
