# Supplementary material for: Genome-Wide Identification and Analysis of the NPR1-Like Gene Family in Bread Wheat and Its Relatives
Source: Int J Mol Sci. 2019 Nov 27;20(23):5974. doi: 10.3390/ijms20235974 (PMC6928982; doi:10.3390/ijms20235974)
Supplement: Supplementary file 1 [file ijms-20-05974-s001.zip › ijms-606369 supplementary/Table S4.xlsx]

## Sheet:  Table S4
Table S4. The promoter sequences (1000-bp upstream of the ATG translation start codon) of TaNPR1-like genes
>TaNPR1-A	AAAGCCCAGTTTTATCTATCTCTACTTCTATAAAAGACTTAGTTGGTGATGTGGTGTGTTTGTCATCCGTCATTTCTGACCATTAAATCTGCATCTAACGATTGTGACGTAAGTTGTGGCCTTTTGCAACAATAGCCCACTTTCTGCTCCAATTTGCAGAAAACTCATTAGTATCTTGAAACCAACCACATCCCCCCTCACCTCATCAAAACAACTCGAGGAATATATTTTGAGTGAAACATAATATATATTTTAGTGATATATGTATATCAAAACTAAAGTGTCTTCTTTCAAGTTTATGAACAAGTATTATTCTACTTTGGATCCGTTGCAATCGCACGGACACATTGCTAGTACTCTTCAATGTTTAGGCCATCAGATGGGTCGGTCGTATGCCTC…
>TaNPR1-B	TGTTTTTCCTTCTCTCTCAAAAGCCCAGTTTTATCTATCTCTACTCCTATAAAAGACTTAGTTGATGATGTTGTGTGTCTGTCATGTGTCATTTTTTACCATTAGATCTGCATCTAACGATTGTGAGGTAAGTTGTGACCTTTTGCAATAATAGCTTACTTTTCTGCTCCAATTTGCAGAAAACCCCTTAGTATCTTGAAACCAACAACATCCCTCCCTCACTTCATCAAAACAGCCCGATGAATATATTTTGTACGAAACATAATATATTATTTAGTGATATATGTATATTAAATTTAGAGCGTCTTCTTTCAAGTTTGTGAACAAGTATTATTCTACTTTGAATCCCTTGCAATCGCATGGGTACATTGCTAGTACTCTTCAATGTTTAGGCCATCG…
>TaNPR1-D	CCAAAGCAGGCCAAGCAGAAGGAAACTTGTTTTCCCTCTCTCAAAAGCCCAGTTTTATCTATATCTACTCCTATAAAAGAATTAGTTGGTGATGTGGTGTGTCTGTCATCCATCATTTCTGACCATTAAATCTGCATCTAACGATTGTGACGTAAGTTGTGGCCTTTTGCAACAATAGCCCACTTTCTGCTCCAATTTGCAGAAAACCCTTTAGTATCTTGAAACCAACCACATCCCTCCCTCACCTCATCAAAATAGCCCGAGGAATATATTTTGTGTGAAACATAATATATATTTTAGTGATATATGTATTTCAAAACTGAAGTGTTTTCTTTCAAGTTTATGAATAAGTATTATTCTACTTTGGATCCGTTGCCATCGCATGGGCACATTGCTAGT…
>TaNPR2-A	CATGACTGGCTCCATCATCAGTCTGTGGAGCCTTGGCAACCTGAACTACCTGCAAGATCTTTATCTTACCATTTCTTCTACACATCCTTCTGGCCATCCAGAGAAAAACATGGAAGCTCTGGGTTCTTTACTAGGAGGACATGGCAACCTGAAAATTATAGTAGTGTCTCATGGCCCATTGGTTAAAGATATTGTGGTTCCTGGTGCCTCAAAAGTAATCATTTCCTGGGATGAGTTGGAACCTCTCCCACTTCTCCAGAGATTTGAATGCTCGCCACACAGCTGCGTCATATTTTCCCGAATTCCTAGGTGGATTAAAAAACATGGTAACTTGTGCATTCTGAAGATTGCAGTGGTGGAACTGCAGATGAGTTGTGTTGATATTCTCAGAGGATTGCC…
>TaNPR2-D	CATGACTGACTCCATCATCAGTCTGTGGAGCCTTGGCAACCTGAACTACCTGCAAGATCTTTATCTTACCATTTCTTCTACACATCCTTCTGGCCATCCAGAGAAAAACATGGAAGCTCTGGGTTCTTTACTAGGAGGACATGGCAACCTGAAAATTATAGTAGTGTCTCATGGCCCATCGGTTAAAGATATTGTGGTTCCTGGTGCCTCAAAAGTAATCATTTCCTGGGATGAGTTGGAACCTCTCCCACTTCTCCAGAGATTTGAATGCTCACCGCACAGCTGCGTCATATTTTCCCGAATTCCTAAGTGGGTTAAAAAACTTGGTAACTTGTGCATTCTGAAGATTGCAGTGGTGGAACTGCAGATGAGTTGTGTTGATATTCTCAGAGGATTGCC…
>TaNPR3-A	ACAAACTAGCCCCTAAATCTCACAAAAAGGACCCCCGACAGAGAATCAAGAACGCGATCGGGTTCAAAGTCGCTCCGCCAATACAACTTACACACATAACCCCAACAAAACATAAAATTACAAACGATACCATAATCTTACAAAAAGGGCCCCAAATAGAGTACGAAGAACGCGGTCGTGTCCAAAGCCGCGCCCTAATGGGAAAAGGAGAGAAGAAAAGGGCGAGGAGAGAGAACATGCAAGAGAGAGCCTGGCAAGTGGGATCACAAGTCTTCCCCCGATTGCAGTGACGTGTGGCGCTTACGCGTACTACGTTTTGTCATTGCAAGAGTATTATATAATTTCGTAATAATGACCTCCGCGCTTTTGTACTCTGCACAAACGCCAATATGGTATTCT…
>TaNPR3-B	GCAATCGGGTCCAAAGCCGCTCCGCTAATACAACTTACAAACATAACCCCAACAAAACATAAAATTACAAACTGGACCATAATCTTAAAAAAGGGCCCCAAATAGAGTATGAAGAACACGGTCGCGTCCAAAGGTGCGCGGTAATGGGAAAAAAAGAGAAGGAAAGGGGAAGGAGAGAGAACAGGGAAGAGAGAAAATCCTCCCAGCATAGACAGGAGAGACAAGAGGCTGGCAAGTGGGATCACAAGTCTTCCCACGATTGCAGTGACGTGTGGAGCTTACGCGTAGTACGTTTTGTCATCGCAAGTTGCGACATGTAGAGCAATATTAATTTCCTAATGATCTCCGCGCTTTTGTACTTTGCAGACGTGAATATGGTATTCTATGGGGTGGCTCGTG…
>TaNPR3-D	ACACGATTGGGTCCAAAGTCGCCCCGTCAATATAACTACAGACATAACCCCAAAAAACATAAAATTACAAAGTGGACCATAATCTTACAAAAAGGGCCCCAAATAAAGAGTGAAGAACGCGGTCGTGTCCAAAGGTGCGCCCTAATGGGAGAAGAAGAGAAGGAAAGGGGAAGGAGAGAGAACACGGGAAGAGAGAAAATCCTCCCAGCATAGACAGCGGAGACAAGAGGCTGGCAAGTGGGATCACAAGTCTTCCCCCGATCGCAGTGACGTGTGGAGCTTACGCGCGCTACGTTTTGTCATCGCAAGCTGCGACATGTAGAGCAATATTTAATTTCCTAATGATCTCCGCGCTTTTGTACTTTGCAAACGCCAATATTGGTATTCTATGGGGTGGCC…
>TaNPR4-A	AGGAGCAGGTGCAAAGGGAAGGGAGGAGAGATTCTAGAACATGTCCAGCCAGCAATCACCCGTCAAGTCGTCGTCCAGGTCGTCGCTTCCGCCACCGCCGGTACACACTCTCCTCTGCCGACCTCGGCCTCGCTCCGATCCCCGCAGTGATTTTCCGGGACTAGAGTATTCCTTCCTCCCGCACGAGACACGACTATTCTCCTTCTCCCGGCGACGTCACCGCGGTGACGTCCGGTAAGCCGGTCACCGCCCCCGACGGGCCGTGACCCCATCACACCCTCACGCGCACCACTCAAGCAAATCCCGCACGTTCCTGTCCCTATTCTAGGTGTGTGTGGTATCTCGCGGAAGCAGCCAAGAGAGAGGAGGAGGAAGAGGGGGCTAAAAATAAGCACGGCG…
>TaNPR4-B	TGTGCAGCATACATGCGGGCATGTGCAGTGCAGGTGCAAAGGGAAGGGCGGAGAGATTCTAGAACGTGTCCACTCATCAGCCAGCCAGCCAGCAATCACCCGTCAAGTCGTCGTCCAGGTCGTCGCTTCCGCCGGTACACACTCTGCCGACCTCGGCCACGCTCCCGCAGTGATTTTCTGGGACTAGAGTATTCCGGCCTTCCTCCCACACCACACGACTATTCTCCCGGCGACGACGTCATCGCGGTGACGTCCGGTAAGCCGGTCACCGCCCCCGACAGGCCCTCACCTCACCCCCACGCGCACCACTCAAGCAAATCCCGCACGTCCCGTCGCTATTCTACGTGTGGTATCTCGCAGAAGCAGCCAAGAGAGAGAGGAAAGAGGAAGAGGGGGCTA…
>TaNPR4-D	ACATGTGCAGTGCAGGTGCAAAGAAGAGGTTCTAGAACATGTCCAGCCAGCTAGCCAGCCAGCCAGCAATCACCCGTCAAGTCGTCGTCCAGGTCGTCGCTTCCGCCGGTACACACACACACACACAGTGCCGACTTGGGCCTCGCTCCGATCCCCGCGGTGATTTTCTCGGACTAGAGTATTCCTTCCTCCCACGACTATTCTCCCGGCGACGTCACCGCGGTGACGTCCGGTAAGCCGGTCACCGCCCCCGACGGGCCGTGACCCCATCACACCCCTCACCTCACGCGCACCACCCAAGCAAATCCCGCACGTTCCTGCGTGTGTGGTATCTCGCAGAAGCAGCCAAGAGAAGTGAGGAGGGGACTAAAAATAATCACGGCGCGCGCCGCGGATAAT…
>TaNPR5-A	TCGACAGAGAGATACTTTCTTCTTTTGCTACAAAAAAAAGATACAGACAATCGGGAGTGAGATACTTTCCCTTTTCTGGAGGGCTAACAAGGAAATTATGCGAAATTAGAAGAAATGCATCTTACATTCTGGAATTTTCTTAAAAAATAAATACACCTTATATAAAGGAATTGAGGAAGTATAAAGGAAGCCCTGCATCGTCTTTAATCTTGCTCTACTCTCCTACAAGGCAAGGAGACACTTCAATCACACATGATTTATGACTTGCATCAGTCAAAGCATGGCACACTTAATTTTCCCCACCCCACCCCAATTGGAGGGAGGGCTCACCCTCTCTCTGTCCAAATTATTCCGGGCCCCTGAAGTGTGGACACATACATGCTCTGTTTGGCATATATG…
>TaNPR5-B	GATAAATACAATGGCTATAAAATATGTCTTTCTGAAAAACTTTGCGCGCACATCCCTTAACTTTTTTCAATAGTAGAAATGGAAGTTGCCATGGCTCTATGAAGGGTATAATTTGGAATTTACTCTACAATATTATTACTAGGACATGTGATGGTGTAACACAGCGTTGTAGCCATACATGCTTCTTTTAATAATTTATAAAGGAAGCCATGCGTCGTCTTCAATTTAGCTCTGCTCTCCTACAAGGCAAGCAGACACTTCAATCAAACATGATTTATGACTCGCATCAGTCAAAGCGTGGCACACTTAATTTTGCCCACCCCACCCCAATTGGGGGGAGGCCTCACCCTCTCTCTGTCCAAATTATTCCGGGCCCCTGAAGTGTGGACGCATACATGC…
>TaNPR5-D	AAGATACATGCAATCGACATAGAGATACTTTCTTCTTTTGCTACAAAAAAGATACAGACAATCAGGAGAGGGATACTTTCCCTTTTCTGGAGGGCTAACAAGAAAATTATGCGGAATTAGAAGAAATGCATCTTACATTCTGAAATTTTATTAAAAACAAATACACCTTATATAAAGGAATGAGGAAGTATAAAGGAAGCCATGCATTGTCTTTAATTTTGCTCTGCTCTCCTACAAGGCAAGCAGACACTTCAATCACACATGATTTATGACTTGCATCAGTCAAAGCATGGCACACTTAATTTTCCCCACCCCACCCCAATTGGAGGGAGGGCTCACCCTCTCTCTGTCCAAATTATTCCGGGCCCCTGAAGTGTGGACACATACATGCTCTGTTTG…
>TaNPR6-A	GATTATTTTAGCATGTAAATTCAAAATTTTGAAAGGTTGAGCACACCCACCCCACAATAAACCTGAATTCTTGGACCGATGATGTACTTTTTCGAGTTGCATATTGCAAAATGGCTCGCGGAAAAACAAGTTGAGTTTCAAAACATCCATAGATTTGCATAGAAATGTTCTACTCTGTATAAACCTTTTCACAAAGTGATTCATGTGATGACTAGTCAGATGACCACCTTTTCCCCTAAAGAATTTTTAGTTTGTCAAAGAAACAAACAAGTTGTAAATACATGTGAAAAAGGGTCTCATAGTTTTACATCTTTGCCCAGGACCGGCCCTGGCCCTGGCCCATTTATGCGAAGCCCAAGCCCACCTCAAAATCCGAGTTGATCGAGATCTATCGAATCA…
>TaNPR6-B	ATTCAGATATTTCCAAAATGAAAACAAAGACATACACTGGATTATTTTAGCATGTAAATTCAAAATTTTGAAAGGTTGAGCACACCCATCCCACAATAAACCTTAATTCTTGGACCGATGATGTACTTTTTCGAGTTGCATATTGCAAAACGGCTCACGGAAAAACAAGTTGAGTTTCAAAACATCCATAGATTTGCATAGAAATCTTCTACTCTGTATAAACCTTTTCACAAAATGATTCATGTGATGAGTAGTCAGATGACCACTTTTTTAGTTTGTCAAAGAAACATACAAGTTGTAAATACATGTGAAAAAGGGTCCCATAGTTTTTACATCTTTGCCCAGGACCGGCGCTGGCCCTGACCCATGTATGCGAAGCCCAAGCCCACCTCAAAATCT…
>TaNPR6-D	TTTGTTGTCAATATTCAGATGTTTCCAAAATGAAAACAAATACATACATTGGATTTTTTTAGCAAGTAAATTCAAAATTTTGAAAGGTTGAGCACACCCATCCCACAATAAATCTGAATTCTTGGACTGATGATGTACTTATTCGAATTGCATATTGCAAAATGGCTCACGGAAAAACAAGTTGAGTTTCAAAACATCCATAGATCTTCATAGAAATGTTCTACTCTGTATAAACCTTTTCACAAAGTGATTCATGTGATGACTAGTCAGATGACCACCTTTTCCCCTGAAGATTTTTTAGTTTGTCAAAGAAACAGACAAGTTGTAAATACATCTTTGCCCAGGACCGGCCGTGGCCCTGGCCCATGTATGCGAAGCCCAAGCCCACCTCAAAATCTG…
